# Supplementary material for: Agricultural matrices affect ground ant assemblage composition inside forest fragments
Source: PLoS One. 2018 May 23;13(5):e0197697. doi: 10.1371/journal.pone.0197697 (PMC5965890; doi:10.1371/journal.pone.0197697)
Supplement: S1 Table — (XLSX) [file pone.0197697.s002.xlsx]

## Sheet: Plan1
Sites	Pachycondyla_striata	Pheidole_sp.4	Gnamptogenys_sp.3	Pheidole_sp.42	Linepithema_sp.1	Atta_sexdens	Atta_sp.2	Paratrechina_sp.1	Pheidole_sp.1	Solenopsis_sp.3	Camponotus_sp.14	Mycocepurus_sp.2	Nylanderia_sp.1	Camponotus_sp.18	Linepithema_sp.6	Odontomachus_sp.1	Pheidole_sp.17	Linepithema_sp.2	Acromyrmex_sp.2	Camponotus_sp.4	Mycocepurus_sp.1	Cyphomyrmex_sp.3	Cyphomyrmex_sp.4	Solenopsis_sp.5	Dorymyrmex_sp.1	Cyphomyrmex_sp.5	Trachymyrmex_sp.2	Camponotus_sp.7	Labidus_preadator	Ectatomma_edentatum	Pheidole_sp.25	Solenopsis_sp.2	Nylanderia_sp.4	Wasmania_sp.4	Pyramica_sp.1	Hypoponera_sp.7	Pheidole_sp.19	Pheidole_sp.26	Hypoponera_sp.8	Hypoponera_sp.2	Acromyrmex_sp.1	Camponotus_sp.3	Apterostigma_sp.4	Camponotus_sp.2	Acromyrmex_sp.5	Pheidole _sp.Sp	Odontomachus_sp.4	Acromyrmex_sp.3	Crematogaster_sp.1
F-Ca1	5	2	58	0	0	109	0	0	56	93	0	0	0	0	0	6	2	0	0	0	0	2	0	0	0	0	0	0	0	13	0	329	0	0	0	1	0	0	0	26	324	2	0	1040	0	0	0	1	0
F-Ca2	14	9	30	0	0	703	0	0	20	11	0	0	1	0	0	0	0	0	0	0	0	2	0	0	0	1	0	8	0	15	0	9	0	0	0	0	0	0	0	1	427	0	3	123	0	0	3	1	0
F-Ca3	5	3	10	0	0	1509	0	0	1	11	0	0	0	0	0	2	0	0	0	0	0	0	0	0	0	0	0	884	0	14	0	0	0	0	0	0	0	0	0	0	0	0	0	0	0	0	5	0	0
F-Pa1	1	1	0	0	0	60	1	2	67	0	0	0	0	0	0	2	0	0	0	0	0	0	4	0	0	1	0	0	0	2	0	0	0	0	0	0	0	0	0	0	0	2	5	0	0	0	0	0	0
F-Pa2	0	0	0	0	0	45	0	0	2	0	0	0	0	0	0	0	0	0	0	0	0	0	0	0	0	0	0	0	0	5	0	0	0	0	0	0	0	0	0	0	0	317	0	0	0	0	0	0	0
F-Pa3	3	0	0	0	0	0	1286	0	0	0	0	0	0	0	0	0	0	0	0	0	0	0	0	0	0	0	1	0	0	10	0	0	0	0	0	0	0	0	0	0	0	0	0	0	0	0	0	0	0
F-Co1	5	3	10	0	0	31	1	0	5	0	26	0	0	0	0	0	6	0	0	0	0	0	0	0	0	0	0	0	0	25	2	1	3	0	1	1	5	21	1	1	1065	8	2	2	10	0	1	0	0
F-Co2	2	6	6	0	5	3	0	0	0	6	9	0	0	0	0	0	8	58	0	0	0	0	0	15	0	0	0	0	0	0	2	0	0	0	0	0	0	0	0	0	0	0	0	117	0	0	0	62	2
F-Co3	5	23	3	6	109	303	140	9	18	3	25	1	2	1	19	0	18	120	2	10	5	4	1	12	84	5	5	9	179	0	0	0	0	0	0	0	0	0	0	0	0	0	0	0	0	0	0	0	0
Ca1	6	0	0	0	0	1	0	0	0	49	5	0	276	0	0	0	0	0	0	0	0	0	3	32	3	0	0	38	143	0	0	0	25	0	0	0	0	0	0	0	0	9	0	85	0	0	0	0	63
Ca2	0	0	0	0	0	1	1	0	0	0	0	0	1	0	0	2	0	0	0	0	0	0	0	0	202	0	0	73	0	0	0	0	0	0	0	0	0	0	0	0	1	0	0	30	0	0	0	0	0
Ca3	13	62	0	0	0	0	0	0	0	8	0	0	0	0	0	0	0	0	0	1	2	0	0	0	32	0	0	152	0	0	0	2	0	0	0	0	1	0	0	2	0	9	0	12	0	0	0	0	0
Pa1	0	0	0	0	0	10	0	20	5	0	0	0	0	0	0	0	0	0	0	0	0	0	0	0	2	0	0	0	0	0	0	0	0	0	0	0	0	0	0	1	0	3	0	0	0	0	0	0	0
Pa2	0	0	0	0	0	9	0	2	0	2	0	0	0	0	0	0	0	0	0	0	0	0	0	0	1	0	0	2	0	0	0	0	0	0	0	0	0	0	0	0	0	0	0	0	0	0	0	0	0
Pa3	0	0	0	0	0	10	0	0	5	0	0	0	0	0	0	0	0	0	0	0	15	0	0	0	0	0	0	12	0	0	0	4	0	0	0	0	0	0	0	0	0	10	0	0	0	0	0	0	0
Co1	0	0	15	3	81	177	0	78	0	0	0	0	0	0	0	0	89	0	0	0	0	0	0	32	355	0	0	1	2	21	0	4	0	0	0	0	22	0	0	0	0	0	0	0	0	0	0	0	0
Co2	1	0	4	2	27	328	0	1	0	0	1	0	0	0	0	0	3	1	0	0	0	0	0	6	1	0	0	9	0	0	0	0	0	0	0	0	0	0	0	0	0	0	0	1	0	0	0	0	0
Co3	1	32	0	0	164	9	0	4	85	0	16	3	0	0	0	4	6	2	0	0	0	8	0	10	454	0	0	0	0	14	0	2	0	0	0	0	0	0	0	0	0	0	0	0	0	0	0	0	0
F - Forest Fragment
Ca - Sugar Cane
Co - Coffee
Pa - Pasture
[truncated: 141 more columns]
